# Supplementary material for: Site-Specific Responses to SERM Treatment in Postmenopausal Osteoporosis: No Clear Age Attenuation in a Real-World Study
Source: Medicina (Kaunas). 2026 Jun 23;62(7):1220. doi: 10.3390/medicina62071220 (PMC13413720; doi:10.3390/medicina62071220)
Supplement: Supplementary file 1 [file medicina-62-01220-s001.zip]

Archive with 1 entries (1 files):
- medicina-4310889-supplementary.pdf
